# Supplementary material for: Fundamental Characterization of Antibody Fusion-Single-Chain TNF Recombinant Proteins Directed against Costimulatory TNF Receptors Expressed by T-Lymphocytes
Source: Cells. 2023 Jun 9;12(12):1596. doi: 10.3390/cells12121596 (PMC10297085; doi:10.3390/cells12121596)
Supplement: Supplementary file 1 [file cells-12-01596-s001.zip]

Archive with 1 entries (1 files):
- cells-2404242-supplementary.pdf
